# Supplementary material for: Bioelectrochemical methanation by utilization of steel mill off-gas in a two-chamber microbial electrolysis cell
Source: Front Bioeng Biotechnol. 2022 Sep 9;10:972653. doi: 10.3389/fbioe.2022.972653 (PMC9500408; doi:10.3389/fbioe.2022.972653)
Supplement: Supplementary file 2 [file Table3.XLSX]

## Sheet: raw data
Table S3. Amplicon sequence variants table of methanogenic archaea detected by the mcrA sequencing.
ASV Number	Sequence	MEC1 anode	MEC2 anode	MEC1 cathode	MEC2 cathode	Kingdom	Phylum	Class	Order	Family	Genus	Species
asv0001	ATCTATTGTTGCAGCCGCAGCAGGATGTTCAACTGCATTCGCTACTGGAAACGCTCAGACCGGTCTAAGTGGATGGTACTTATCCATGTACTTACACAAAGAACAGCACTCCAGACTTGGTTTCTACGGTTACGACCTGCAGGACCAGTGTGGTGCATCCAACGTATTCTCCATCCGTGGAGACGAAGGATTACCAACTGAACTGCGAGGAGCTA	0	18	55020	37513	Archaea	Euryarchaeota	Methanobacteria	Methanobacteriales	Methanobacteriaceae	Methanobacterium	Methanobacterium_sp
asv0002	AGCAGTTGTTTCCGCAGCTGCCGGATGTTCCGTTGCATTTGCAACTGGAAACTCCAACGCCGGAATCAACGGATGGTACTTAAGCCAGATCCTACACAAAGAAACCCACAGCCGACTTGGTTTCTACGGTTACGACCTGCAGGACCAGTGTGGAGCATCCAACTCTCTCTCCATCAGGAGCGACGAAGGTTTGATCCACGAACTACGTGGTCCTA	0	0	50587	35887	Archaea	Euryarchaeota	Methanobacteria_mrtA	Methanobacteriales_mrtA	Methanobacteriaceae_mrtA	Methanobacterium_mrtA	Methanobacterium_sp_mrtA
asv0003	AGCCGTTCTTGCAGCAGCATCCGGTATCACCACGTCGATTGCAACCGGAAACTCCAACGCCGGTCTCAACGGCTGGTATCTGTCCATGCTTCTGCACAAAGACGGCTGGTCCAGACTTGGTTTCTTCGGCTACGATCTGCAGGACCAGTGCGGTTCCGCAAACTCACTCTCCATCAGACCTGATGAAGGCTGTATCGGCGAGTTCCGCGGACCAA	20	38634	48	0	Archaea	Euryarchaeota	Methanomicrobia	Methanomicrobiales	Methanocorpusculaceae	Methanocorpusculum	Methanocorpusculum_sp
asv0004	AGCCGTTCTTGCAGCAGCATCCGGTATCTCCACGTCCATTGCAACCGGAAACTCCAACGCCGGTCTCAACGGCTGGTATCTGTCCATGCTTCTGCACAAAGACGGCTGGTCCAGACTTGGTTTCTTCGGCTACGATCTGCAGGACCAGTGCGGTTCCGCAAACTCACTCTCCATCAGACCTGATGAAGGCTGTATCGGCGAGTTCCGTGGACCGA	32	31054	47	10	Archaea	Euryarchaeota	Methanomicrobia	Methanomicrobiales	Methanocorpusculaceae	Methanocorpusculum	Methanocorpusculum_sp
asv0005	ATCCATCGTAGCAGCTGCATCTGGTTGTTCAACCGCATTTGCTACTGGAAACGCTCAGACTGGTCTAAGCGGATGGTACCTCTCTATGTACCTGCACAAGGAACAGCACAGCAGACTTGGATTCTATGGTTACGACCTTCAGGACCAGTGTGGTGCCTCCAACGTGTTCTCAATTAGAGGAGACGAAGGATTACCAACTGAACTAAGAGGAGCTA	92	890	1158	10687	Archaea	Euryarchaeota	Methanobacteria	Methanobacteriales	Methanobacteriaceae	Methanobacterium	Methanobacterium_petrolearium
asv0006	AGCAGTTGTTTCCGCAGCTGCCGGATGTTCCGTTGCATTCGCAACTGGAAACTCCAACGCCGGAATCAACGGATGGTACTTAAGCCAGATCCTACACAAAGAAGCCCACAGCCGACTTGGTTTCTACGGTTACGACCTGCAGGACCAGTGCGGAGCATCCAACTCTCTCTCCATCAGGAGTGACGAAGGTCTGATCCACGAATTACGTGGTCCTA	0	0	3335	2514	Archaea	Euryarchaeota	Methanobacteria_mrtA	Methanobacteriales_mrtA	Methanobacteriaceae_mrtA	Methanobacterium_mrtA	Methanobacterium_sp_mrtA
asv0007	TGCTGTAGTTGCTGCAGCATCTGGTTGTTCCACAGGATTCGCAACTGGAAACGGTCAAACTGGTTTAAGCGCATGGTACTTATCTATGTACTTGCACAAAGAACAGCACAGTCGACTTGGTTTCTATGGTTACGACCTGCAGGACCAGTGTGGTGCATCCAACGTATTCTCCATCCGTGGAGACGAAGGATTACCACTGGAACTACGTGGAGCTA	0	0	2927	2336	Archaea	Euryarchaeota	Methanobacteria	Methanobacteriales	Methanobacteriaceae	Methanobacterium	Methanobacterium_subterraneum
asv0008	ATCTGTTGTTTCAGCCGCTGCTGGTTGTGCAACAGCTTTCGCTACTGGAAACTCCCAAACTGGTTTAAGCGCATGGTATTTATCTATGTACTTACACAAAGAACAACACTCTAGATTAGGATTCTATGGTTACGATTTACAAGATCAATGTGGTGCATCCAACGTATTCTCTATAAGAAATGACGAAGGATTACCAGTTGAAATGAGAGGACCAA	0	28	556	3153	Archaea	Euryarchaeota	Methanobacteria	Methanobacteriales	Methanobacteriaceae	Methanobrevibacter	Methanobrevibacter_arboriphilus
asv0009	ATCCATTGTTGCAGCCGCAGCAGGATGTTCAACTGCATTCGCCACTGCTAATGCTCAGACCGGTCTAAGTGGATGGTACTTATCCATGTACTTACACAAAGAACAGCACAGCAGACTTGGTTTCTATGGTTACGACCTGCAGGACCAGTGTGGTGCATCCAACGTGTTCTCAATTAGGAACGACGAAGGATTACCAACTGAACTGAGAGGAGCTA	0	1138	432	1198	Archaea	Euryarchaeota	Methanobacteria	Methanobacteriales	Methanobacteriaceae	Methanobacterium	Methanobacterium_formicicum
asv0010	ATCCATTGTTGCAGCCGCAGCAGGATGTTCAACTGCATTCGCTACTGGAAATGCTCAGACCGGTCTAAGTGGATGGTACTTATCCATGTACTTACACAAAGAACAGCACTCCAGACTTGGTTTCTACGGTTACGACCTGCAGGACCAGTGTGGTGCATCCAATGTATTCTCCATCCGTGGAGACGAAGGATTACCAACTGAACTGCGAGGAGCTA	0	0	1052	1279	Archaea	Euryarchaeota	Methanobacteria	Methanobacteriales	Methanobacteriaceae	Methanobacterium	Methanobacterium_sp
asv0011	ATCCATTGTTGCAGCAGCAGCTGGATGTTCAACTGCATTCGCTACTGGAAATGCTCAGACCGGTCTAAGTGGATGGTACTTATCCATGTACTTACACAAAGAACAGCACTCCAGACTTGGTTTCTATGGTTACGACCTGCAGGATCAGTGTGGTGCATCCAACGTATTCTCCATCCGTGGAGATGAAGGATTACCAACTGAACTGAGAGGAGCTA	104	1868	85	58	Archaea	Euryarchaeota	Methanobacteria	Methanobacteriales	Methanobacteriaceae	Methanobacterium	Methanobacterium_formicicum
asv0012	TGCAGTTGTTTCTGCTGCTGCCGGATGTTCCGTTGCCTTTGCAACCGGAAACTCCAACGCAGGAATTAACGGATGGTACTTAAGCCAGATCCTGCACAAAGAAGCACACAGCAGACTCGGTTTCTACGGTTACGACCTGCAGGACCAGTGTGGAGCATCCAACTCTCTCTCCATCAGGAGCGACGAAGGTTTAATCCACGAACTACGTGGTCCTA	0	928	34	20	Archaea	Euryarchaeota	Methanobacteria_mrtA	Methanobacteriales_mrtA	Methanobacteriaceae_mrtA	Methanobacterium_mrtA	Methanobacterium_formicicum_mrtA
asv0013	TTCAATAGTTGCTGCAGCAGCTGGAGCTTCAACTGGATTTGCTACAGGAAATGCACAGACTGGACTTAGCGCATGGTACCTTTCAATGTACCTGCACAAAGAACAGCACTCCCGTTTAGGTTTCTATGGTTACGACCTTCAGGACCAGTGTGGTGCATCCAACGTGTTCTCCATAAGGAACGACGAAGGATTACCAGTGGAAATGAGAGGACCTA	0	789	0	0	Archaea	Euryarchaeota	Methanobacteria	Methanobacteriales	Methanobacteriaceae	Methanobacterium	Methanobacterium_lacus
asv0014	TGCAGTTGTTTCCGCAGCAGCAGGATGTTCCGTTGCATTCGCAACCGGAAACTCCAACGCAGGAATCAACGGATGGTACTTAAGCCAGATTCTACACAAAGAAGCTCACAGCAGACTCGGTTTCTACGGTTACGACCTGCAGGACCAGTGTGGAGCATCCAACTCTCTCTCCATCAGGAGCGACGAAGGTTTAATCCACGAACTACGTGGTCCTA	0	278	148	292	Archaea	Euryarchaeota	Methanobacteria_mrtA	Methanobacteriales_mrtA	Methanobacteriaceae_mrtA	Methanobacterium_mrtA	Methanobacterium_formicicum_mrtA
asv0015	ATGTGTTGCAGCAGCAGCATCCGGATGTTCAACAGCTTTCGCTACAGGTAACTCCAACGCAGGTATCAACGGTTGGTATTTAAGCCAGATACTCCACAAAGAAGTTCACAGCAGGCTCGGTTTCTACGGATACGATCTGCAGGATCAGTGTGGTGCATCCAACTCACTTTCAATTAGAAGTGACGAAGGTTTAATACACGAACTCAGAGGACCTA	4	542	0	0	Archaea	Euryarchaeota	Methanobacteria_mrtA	Methanobacteriales_mrtA	Methanobacteriaceae_mrtA	Methanobacterium_mrtA	Methanobacterium_lacus_mrtA
asv0016	AACGGTTGCCGCCGCGGCATCCGGTATCGCCGGAGCCATGGCAACCGGTAACGCCGACTGCGGTGTCAACATGTGGTACCTGTCCATGCTGCAGCACAAGGAGAGGACCGGAAGGCTCGGATTCTACGGATACGACTTGCAGGACCAGTGCGGTTCCGCTAACTCGTTCTCCTACAGATCCGACGAGGGTCTCCCCATGGAGCTGAGAGGTCCCA	0	526	0	0	Archaea	Euryarchaeota	Thermoplasmata	Methanomassiliicoccales	Methanomassiliicoccales_archaeon	Methanomassiliicoccales_archaeon	Methanomassiliicoccales_archaeon
asv0017	TGCTGTAGTTGCTGCAGCATCTGGTTGTTCCACAGGTTTCGCAACTGGAAACGGTCAAGCTGGTCTAAGCGCATGGTATCTGTCCATGTACTTACACAAAGAACAGCACAGCCGACTTGGTTTCTACGGTTACGACCTGCAGGACCAGTGTGGTGCATCCAACGTATTCTCCATCCGTGGAGACGAAGGATTACCACTGGAACTACGTGGAGCTA	4	360	0	15	Archaea	Euryarchaeota	Methanobacteria	Methanobacteriales	Methanobacteriaceae	Methanobacterium	Methanobacterium_subterraneum
asv0018	ATCAATAGTTGCTGCAGCAGCTGGATGTTCAACTGGATTTGCTACAGGAAATGCACAGACTGGACTTAGCGCATGGTACCTTTCAATGTACCTGCACAAAGAACAGCACTCACGTTTAGGTTTCTATGGTTACGACCTTCAGGACCAGTGTGGTGCATCCAACGTGTTCTCCATAAGGAACGACGAAGGATTACCAGTGGAAATGAGAGGACCTA	0	369	0	6	Archaea	Euryarchaeota	Methanobacteria	Methanobacteriales	Methanobacteriaceae	Methanobacterium	Methanobacterium_lacus
asv0019	ATGTGTTGCAGCAGCTGCAGCAGGATGTTCAACAGCTTTTGCAACAGGTAACTCCAATGCAGGTATCAACGGTTGGTATTTAAGTCAGATACTCCACAAAGAAGTTCACAGCAGGCTCGGTTTCTACGGATACGATCTGCAGGATCAGTGTGGTGCATCCAACTCACTTTCAATTAGAAGTGATGAAGGTTTAATACACGAACTCAGAGGGCCTA	0	356	0	0	Archaea	Euryarchaeota	Methanobacteria_mrtA	Methanobacteriales_mrtA	Methanobacteriaceae_mrtA	Methanobacterium_mrtA	Methanobacterium_lacus_mrtA
asv0020	TGCAGTTGTTTCCGCAGCAGCAGGATGTTCCGTTGCATTCGCAACCGGAAACTCCAACGCAGGAATCAACGGATGGTACTTAAGCCAGATCCTACACAAAGAAGCTCACAGCAGACTCGGTTTCTACGGTTACGACCTGCAGGACCAGTGTGGAGCATCCAACTCTCTCTCCATCAGGAGCGACGAAGGTTTAATCCACGAACTACGTGGTCCTA	0	110	49	182	Archaea	Euryarchaeota	Methanobacteria_mrtA	Methanobacteriales_mrtA	Methanobacteriaceae_mrtA	Methanobacterium_mrtA	Methanobacterium_formicicum_mrtA
asv0021	ATCCATTGTTGCAGCAGCAGCCGGATGTTCAACTGCATTCGCTACTGGAAATGCTCAGACCGGTCTAAGCGCATGGTACTTATCCATGTACTTACACAAAGAACAGCACTCCAGACTTGGTTTCTATGGTTACGACCTGCAGGATCAGTGTGGTGCATCCAACGTATTCTCCATCCGTGGAGACGAAGGATTACCAACTGAACTGAGAGGAGCTA	0	187	0	0	Archaea	Euryarchaeota	Methanobacteria	Methanobacteriales	Methanobacteriaceae	Methanobacterium	Methanobacterium_formicicum
asv0022	ATCCATTGTTGCAGCCGCAGCAGGATGTTCAACTGCATTCGCTACTGGAAATGCTCAGACCGGTCTAAGTGGATGGTACTTATCCATGTACTTACACAAAGAACAGCACTCCAGACTTGGTTTCTACGGTTACGACTTGCAGGACCAGTGTGGTGCATCCAACGTATTCTCCATCCGTGGAGATGAAGGATTACCAACTGAACTGCGAGGAGCTA	0	0	75	91	Archaea	Euryarchaeota	Methanobacteria	Methanobacteriales	Methanobacteriaceae	Methanobacterium	Methanobacterium_sp
asv0023	AGCAGTTGTTTCCGCAGCTGCCGGATGTTCCGTTGCCTTTGCAACTGGAAACTCCAACGCCGGAATCAACGGATGGTACTTAAGCCAGATCCTACACAAAGAAACCCACAGCAGACTCGGTTTCTACGGTTACGACCTGCAGGACCAGTGTGGAGCATCCAACTCTCTCTCCATCAGGAGCGACGAAGGTCTGATCCACGAACTACGTGGTCCTA	0	0	139	0	Archaea	Euryarchaeota	Methanobacteria_mrtA	Methanobacteriales_mrtA	Methanobacteriaceae_mrtA	Methanobacterium_mrtA	Methanobacterium_sp_mrtA
asv0024	CTCCGTCCTTGCAGCAGCATCCGGTATCACCACGTCCATTGCAACCGGAAACTCCAACGCCGGTCTCAACGGCTGGTATCTGTCCATGCTTCTGCACAAAGACGGCTGGTCCAGACTTGGTTTCTTCGGCTACGATCTGCAGGACCAGTGCGGTTCCGCAAACTCACTCTCCATCAGACCTGATGAAGGCTGTATCGGCGAGTTCCGTGGACCGA	27	104	0	0	Archaea	Euryarchaeota	Methanomicrobia	Methanomicrobiales	Methanocorpusculaceae	Methanocorpusculum	Methanocorpusculum_sp
asv0025	TGCTATCTGTGCTGCAGCATCCGGTTGTTCCACTGGTTACGCCACTGGAAACGCCCAGACTGCTCTGAGTGGATGGTACCTGTCTATGTACCTGCACAAAGAACAGCACTCCAGGCTCGGATTCTACGGATACGACCTGCAGGACCAGTGTGGTGCTTCCAACGTATTCTCCATCCGTGGAGACGAAGGATTGCCACTGGAACTGAGGGGAGCCA	126	0	0	0	Archaea	Euryarchaeota	Methanobacteria	Methanobacteriales	Methanobacteriaceae	Methanobacterium	NA
asv0026	ATCTGTTGTTTCAGCTGCTGCTGGTTGTGCAACAGCTTTCGCTACTGGAAACTCCCAAACTGGTTTAAGCGCATGGTATTTATCTATGTACTTACACAAAGAACAACACTCTAGATTAGGATTCTATGGTTACGATTTACAAGATCAATGTGGTGCATCCAACGTATTCTCTATAAGAAATGACGAAGGATTACCAGTTGAAATGAGAGGACCAA	0	0	0	125	Archaea	Euryarchaeota	Methanobacteria	Methanobacteriales	Methanobacteriaceae	Methanobrevibacter	Methanobrevibacter_arboriphilus
asv0027	AGCAGTTGTTTCCGCAGCTGCCGGATGTTCCGTTGCCTTTGCAACTGGAAACTCCAACGCCGGAATCAACGGATGGTACTTAAGCCAGATCTTACACAAAGAAACCCACAGCAGACTCGGTTTCTACGGTTACGACCTGCAGGACCAGTGTGGGGCATCCAACTCTCTCTCCATCAGGAGCGACGAAGGTCTGATCCACGAACTACGTGGTCCTA	0	0	124	0	Archaea	Euryarchaeota	Methanobacteria_mrtA	Methanobacteriales_mrtA	Methanobacteriaceae_mrtA	Methanobacterium_mrtA	Methanobacterium_sp_mrtA
asv0028	ATGTGTTGCAGCAGCAGCATCCGGATGTTCAACAGCTTTCGCTACAGGTAACTCCAACGCAGGTATCAACGGTTGGTATTTAAGCCAAATACTCCACAAAGAAGTTCACAGCAGGCTCGGTTTCTACGGATACGATCTGCAGGATCAGTGTGGTGCATCCAACTCACTTTCAATTAGAAGTGACGAAGGTTTAATACACGAACTCAGAGGACCTA	0	121	0	0	Archaea	Euryarchaeota	Methanobacteria_mrtA	Methanobacteriales_mrtA	Methanobacteriaceae_mrtA	Methanobacterium_mrtA	Methanobacterium_lacus_mrtA
asv0029	AGCCATCTGTGCTGCAGCATCTGGTTGTTCCACAGGATTTGCTACTGGAAACGCTCAGACTGCTCTAAGTGGATGGTACCTATCAATGTACCTGCACAAAGAACAGCACAGCCGACTTGGGTTCTATGGTTACGACCTGCAGGACCAGTGTGGAGCATCCAACGTATTCTCCATCCGTGGAGACGAAGGATTACCACTGGAACTACGTGGAGCTA	89	8	0	0	Archaea	Euryarchaeota	Methanobacteria	Methanobacteriales	Methanobacteriaceae	Methanobacterium	Methanobacterium_kanagiense
asv0030	TGCAGTTGTTTCCGCAGCAGCAGGATGTTCCGTTGCATTCGCAACCGGAAACTCCAACGCAGGAATCAACGGATGGTATTTAAGCCAGATTTTACACAAAGAAGCTCACAGCAGACTCGGTTTCTACGGTTACGACCTGCAGGACCAGTGTGGAGCATCCAACTCTCTCTCCATCAGGAGCGACGAAGGATTAATCCACGAATTACGTGGTCCTA	0	47	0	32	Archaea	Euryarchaeota	Methanobacteria_mrtA	Methanobacteriales_mrtA	Methanobacteriaceae_mrtA	Methanobacterium_mrtA	Methanobacterium_formicicum_mrtA
asv0031	AACGGTTGCCGCTGCGGCATCCGGTATCGCCGGAGCCATGGCAACCGGTAACGCCGACTGCGGTGTCAACATGTGGTACCTGTCCATGCTGCAGCACAAGGAGAGGACCGGAAGGCTCGGATTCTACGGATACGACTTGCAGGACCAGTGCGGTTCCGCTAACTCGTTCTCCTACAGATCCGACGAGGGTCTCCCCATGGAGCTGAGAGGTCCCA	0	64	0	0	Archaea	Euryarchaeota	Thermoplasmata	Methanomassiliicoccales	Methanomassiliicoccales_archaeon	Methanomassiliicoccales_archaeon	Methanomassiliicoccales_archaeon
asv0032	AGCCGTTCTGGCAGCCGCATCCGGTATCACCTCTGCCATCGCTACCGGTCACTCCCAGATCGGCCTTGCTGGCTGGTATCTCTCCATGCTCCTGCACAAGGAGTCCTGGGGCAGACTGGGATTCTTCGGCTACGACCTGCAGGATCAGTGCGGTCCAACCAATGTGTTCTCTTACCAGTCCGACGAGGGCAACCCACTGGAGCTGAGGGGTGCCA	59	0	0	0	Archaea	Euryarchaeota	Methanomicrobia	Methanosarcinales	Methanosaetaceae	Methanosaeta	Methanosaeta_concilii
asv0033	GCGCGACATTGCCCTGCGGGAGCTGGCAGAGCGGGCCGAGGAACTGGGGGCCACGGCCGTGGTGGGGGTCGATCTGGACTACGAGGTCATGGGACAGGGGAACGGGATGCTGATGGTCTCGGCCAGCGGTACGGCGGTGGTGGTCGAGTAGAGAGGGAGAGGACGCCATGGCGGAGGGGTTCAAGGACTATTTTTCGGACACGTCCGATGCGTACCGCACCTATCGCCCCG	25	33	0	0	Archaea	Archaea	Archaea	Archaea	Archaea	Archaea	NA
asv0034	ATGTGTTGCAGCAGCAGCATCCGGATGTTCAACAGCTTTCGCTACAGGTAACTCCAACGCAGGTATCAACGGTTGGTATTTAAGCCAGATACTCCACAAAGAAGTTCACAGCAGGCTCGGTTTCTACGGATACGACCTGCAGGATCAGTGTGGTGCATCCAACTCACTTTCAATTAGAAGTGACGAAGGTTTAATACACGAACTCAGAGGACCTA	0	58	0	0	Archaea	Euryarchaeota	Methanobacteria_mrtA	Methanobacteriales_mrtA	Methanobacteriaceae_mrtA	Methanobacterium_mrtA	Methanobacterium_lacus_mrtA
asv0035	ATCAATAGTTGCTGCAGCAGCTGGATGTTCAACTGGATTTGCTACAGGAAATGCGCAGACTGGACTTAGCGCATGGTACCTTTCAATGTACCTGCACAAAGAACAGCACTCCCGTTTAGGTTTCTATGGTTACGACCTTCAGGACCAGTGTGGTGCATCCAACGTGTTCTCCATAAGGAACGACGAAGGATTACCAGTGGAAATGAGAGGACCTA	0	56	0	0	Archaea	Euryarchaeota	Methanobacteria	Methanobacteriales	Methanobacteriaceae	Methanobacterium	Methanobacterium_lacus
asv0036	TGCTGTTGTTTCTGCTGCCGCCGGATGTTCTGTAGCCTTTGCAACCGGTAACTCCAACGCTGGAGTCAACGGATGGTACTTGAGCCAGATCCTACATAAAGAAGCTCACAGCAGACTTGGTTTCTACGGTTACGACTTGCAGGACCAGTGTGGAGCATCCAACTCGCTCTCCATAAGGAGCGACGAGGGCCTGATCTTTGAACTACGTGGTCCTA	28	14	0	8	Archaea	Euryarchaeota	Methanobacteria_mrtA	Methanobacteriales_mrtA	Methanobacteriaceae_mrtA	Methanobacterium_mrtA	Methanobacterium_sp_mrtA
asv0037	ATGTGTTGCAGCAGCAGCAGCTGGATGTTCAACAGCATTCGCTACAGGTAACTCCAACGCAGGTATCAACGGTTGGTATTTAAGCCAGATACTCCACAAAGAAGTTCACAGCAGGCTCGGTTTCTACGGATACGATCTGCAGGATCAGTGTGGTGCATCCAATTCACTTTCAATTAGAAGTGATGAAGGTTTAATACACGAACTCAGAGGACCTA	0	42	0	8	Archaea	Euryarchaeota	Methanobacteria_mrtA	Methanobacteriales_mrtA	Methanobacteriaceae_mrtA	Methanobacterium_mrtA	Methanobacterium_lacus_mrtA
asv0038	ATCCATTGTTGCAGCCGCAGCAGGATGTACAACTGCAATGGCAACTGGAAACGCTCAAACTGGACTAAGCGCATGGTACTTATCCATGTACTTACACAAAGAACAGCACTCCAGACTTGGGTTCTATGGTTACGACCTGCAGGACCAGTGTGGTGCATCCAACGTGTTCTCAATTAGGAACGACGAAGGATTACCAACTGAACTGAGAGGAGCTA	0	19	0	28	Archaea	Euryarchaeota	Methanobacteria	Methanobacteriales	Methanobacteriaceae	Methanobacterium	NA
asv0039	AGCAGTTGCAGCAGCAGCAGCAGGATGTTCAACAGCTTTCGCTACAGGTAACTCCAACGCAGGTATCAACGGTTGGTATTTAAGCCAGATACTCCACAAAGAAGTTCACAGCAGGCTCGGTTTCTACGGATACGATCTGCAGGATCAGTGTGGTGCATCCAACTCACTTTCAATTAGAAGTGACGAAGGTTTAATACACGAACTCAGAGGACCTA	0	43	0	0	Archaea	Euryarchaeota	Methanobacteria_mrtA	Methanobacteriales_mrtA	Methanobacteriaceae_mrtA	Methanobacterium_mrtA	Methanobacterium_lacus_mrtA
asv0040	ATCCATTGTTGCAGCAGCAGCAGGATGTTCAACTGCATTCGCCACTGGAAATGCTCAGACCGGTCTAAGCGCATGGTATTTATCCATGTACTTACACAAAGAACAGCACAGCAGACTTGGTTTCTATGGTTACGACTTGCAGGACCAGTGTGGTGCATCCAACGTGTTCTCAATCAGGAACGACGAAGGATTACCAACTGAACTGAGAGGAGCTA	0	38	0	0	Archaea	Euryarchaeota	Methanobacteria	Methanobacteriales	Methanobacteriaceae	Methanobacterium	Methanobacterium_palustre
asv0041	GACCGTCGCAGCCGCGGCAACCGGTATCGCCGGATCCATGGCAACCGGTAACGCCGACTGCGGTGTCAACATGTGGTATCTGTCCATGCTGCAGCACAAGGAGAGGACCGGAAGGCTCGGATTCTACGGATTCGACTTGCAGGACCAGTGCGGTTCCGCCAACTCGTTCTCCTACAGGTCCGACGAAGGTCTCCCCATGGAACTGAGAGGTCCCA	0	35	0	0	Archaea	Euryarchaeota	Thermoplasmata	Methanomassiliicoccales	Methanomassiliicoccales_archaeon	Methanomassiliicoccales_archaeon	Methanomassiliicoccales_archaeon
asv0042	AGCAGTTGCAGCAGCAGCAGCTGGATGTTCAACAGCTTTCGCTACAGGTAACTCCAACGCAGGTATCAATGGTTGGTATTTAAGCCAGATACTCCACAAAGAAGTTCACAGCAGGCTCGGTTTCTACGGATACGATCTGCAGGATCAGTGTGGTGCATCCAACTCACTTTCAATTAGAAGTGACGAAGGTTTAATACACGAACTAAGAGGACCAA	0	32	0	0	Archaea	Euryarchaeota	Methanobacteria_mrtA	Methanobacteriales_mrtA	Methanobacteriaceae_mrtA	Methanobacterium_mrtA	Methanobacterium_lacus_mrtA
asv0043	ATCCATTGTTGCAGCCGCAGCAGGATGTACAACCGCAATGGCAACTGGAAACGCTCAAACTGGACTAAGCGCATGGTACTTATCCATGTACTTACACAAAGAACAGCACTCCAGACTTGGATTCTACGGTTACGACTTGCAGGACCAGTGTGGTGCATCCAACGTGTTCTCAATCAGGAACGACGAAGGATTACCAACTGAACTGAGAGGAGCTA	0	32	0	0	Archaea	Euryarchaeota	Methanobacteria	Methanobacteriales	Methanobacteriaceae	Methanobacterium	Methanobacterium_sp
asv0044	ATCCATTGTTGCAGCCGCAGCAGGATGTTCAACCGCAATGGCAACTGGAAACGCTCAAACTGGACTAAGCGCATGGTATTTATCCATGTACTTACACAAAGAACAGCACTCCAGACTTGGATTCTACGGTTACGACTTGCAGGACCAGTGTGGTGCATCCAACGTGTTCTCAATCAGGAACGACGAAGGATTACCAACTGAACTGAGAGGAGCTA	0	31	0	0	Archaea	Euryarchaeota	Methanobacteria	Methanobacteriales	Methanobacteriaceae	Methanobacterium	NA
asv0045	ATGTGTTGCAGCAGCAGCAGCTGGATGTTCAACAGCTTTCGCTACAGGTAACTCCAACGCAGGTATCAACGGTTGGTATTTAAGCCAGATACTCCACAAAGAAGTTCACAGCAGGCTCGGTTTCTACGGATACGATCTGCAGGATCAGTGTGGTGCATCCAATTCACTTTCAATTAGAAGTGATGAAGGTTTAATACACGAACTCAGAGGACCTA	0	31	0	0	Archaea	Euryarchaeota	Methanobacteria_mrtA	Methanobacteriales_mrtA	Methanobacteriaceae_mrtA	Methanobacterium_mrtA	Methanobacterium_lacus_mrtA
asv0046	GAAGGAGATAACAGAGGCGCTCAGCAGCCTGGCGACTGGCGCCGGCAGATTGCCGACCGACGGTCTTCCCGGTTGATTCCGTGCCGACAGGACGCGATTGCGCAGGAAAGGGATGATCGCGAAATCGATCAGGCAGACCCCGAGCAGCATGAGGCGGAGCGTGTTGAATACATCGGTCGGAAGCGGGGAATAACCTGCAAAGGGGGCGTTGCTTCGCGAGAGGAATTCG	0	29	0	0	Archaea	Euryarchaeota	Euryarchaeota	Euryarchaeota	Euryarchaeota	Euryarchaeota	NA
asv0047	ATCTATTGTAGCAGCCGCATCTGGTTGTTCCACTGCATTTGCAACTGGAAACGCTCAGACCGGTTTAAGCGGATGGTACCTCTCCATGTACCTGCACAAAGAACAGCACAGCAGACTTGGATTCTACGGTTACGACCTTCAGGACCAGTGTGGTGCCTCCAACGTGTTCTCAATTAGAGGAGACGAAGGATTACCAACTGAACTGAGAGGAGCTA	0	28	0	0	Archaea	Euryarchaeota	Methanobacteria	Methanobacteriales	Methanobacteriaceae	Methanobacterium	NA
asv0048	ATCCATTGTTGCAGCCGCAGCAGGATGTTCAACCGCTATGGCAACTGGAAACGCTCAAACTGGACTAAGCGCATGGTACTTATCCATGTACTTACACAAAGAACAGCACTCCAGACTTGGGTTCTATGGTTACGACCTGCAGGACCAGTGTGGTGCATCCAACGTGTTCTCAATCAGGAACGACGAAGGATTACCAACTGAACTGAGAGGAGCTA	0	25	0	0	Archaea	Euryarchaeota	Methanobacteria	Methanobacteriales	Methanobacteriaceae	Methanobacterium	NA
asv0049	ATCTATTGTTGCAGCAGCAGCAGGATGTTCAACTGCATTCGCCACTGCTAATGCTCAGACCGGTCTAAGTGGATGGTATTTATCCATGTACTTACACAAAGAACAGCACAGCAGACTTGGTTTCTATGGTTACGACTTGCAGGACCAGTGTGGTGCATCCAACGTGTTCTCAATCAGGAACGACGAAGGATTACCAACTGAACTGAGAGGAGCTA	0	21	0	0	Archaea	Euryarchaeota	Methanobacteria	Methanobacteriales	Methanobacteriaceae	Methanobacterium	Methanobacterium_palustre
asv0050	CGCAGTTGCAGCAGCTGCAGCAGGATGTTCCACAGGATTCGCAACTGGTAACGCTCAGACAGGTTTAAGCGCATGGTACTTATCCATGTACTTACACAAAGAACAGCACTCACGTCTTGGTTTCTACGGATACGACCTTCAGGATCAGTGTGGTGCATCCAACGTATTCTCCATCAGAGGAGACGAAGGATTACCACTTGAACTCAGAGGACCAA	0	19	0	0	Archaea	Euryarchaeota	Methanobacteria	Methanobacteriales	Methanobacteriaceae	Methanobacterium	Methanobacterium_aggregans
asv0051	TGCAGTTGTTTCCGCTGCTGCCGGATGTTCCGTTGCCTTTGCAACCGGAAACTCCAACGCCGGAATCAACGGATGGTACTTAAGCCAGATCCTGCACAAAGAAGCACACAGCAGACTCGGTTTCTACGGTTACGACCTGCAGGACCAGTGTGGAGCATCCAACTCTCTCTCCATCAGGAGCGACGAAGGTTTAATCCACGAACTACGTGGTCCTA	0	0	10	9	Archaea	Euryarchaeota	Methanobacteria_mrtA	Methanobacteriales_mrtA	Methanobacteriaceae_mrtA	Methanobacterium_mrtA	Methanobacterium_formicicum_mrtA
asv0052	TGCTGTAGTTGCTGCAGCATCTGGTTGTTCCACAGGTTTCGCAACTGGAAACGGTCAAGCTGGTCTAAGCGCATGGTACCTGTCCATGTACTTACACAAAGAACAGCACAGCCGACTTGGTTTCTACGGTTACGACCTGCAGGACCAGTGTGGTGCATCCAACGTATACTCCATCCGTGGAGACGAAGGATTACCACTGGAACTACGTGGAGCTA	0	0	18	0	Archaea	Euryarchaeota	Methanobacteria	Methanobacteriales	Methanobacteriaceae	Methanobacterium	Methanobacterium_subterraneum
asv0053	TTCCATCGTAGCTGCAGCTGCTGGTTGTTCCACTGCATTTGCTACAGCTAATGCTCAAACTGGTCTAAGTGGATGGTACTTATCTATGTACCTGCACAAAGAACAACACTCCAGGCTTGGATTCTATGGTTACGACTTGCAAGATCAGTGTGGTGCATCTAACGTATTCTCCATACGAAACGATGAAGGATTACCACTCGAAATGAGAGGACCAA	17	0	0	0	Archaea	Euryarchaeota	Methanobacteria	Methanobacteriales	Methanobacteriaceae	Methanobacterium	Methanobacterium_alcaliphilum
asv0054	TGCAGTTGTTTCCGCTGCAGCAGGATGTTCCGTTGCATTTGCAACCGGAAACTCCAACGCAGGAATCAACGGATGGTACTTAAGCCAGATCTTACACAAAGAAGCTCACAGCAGACTTGGTTTCTACGGTTACGACTTGCAGGACCAGTGTGGAGCATCCAACTCTCTCTCTATCAGGAGCGATGAAGGTTTAATCCACGAATTACGTGGTCCTA	0	17	0	0	Archaea	Euryarchaeota	Methanobacteria_mrtA	Methanobacteriales_mrtA	Methanobacteriaceae_mrtA	Methanobacterium_mrtA	Methanobacterium_palustre_mrtA
asv0055	ATGACGACAAGCTGACCCGGGAGATGGAGGCCCGATTTTCGTTCCTCGATCCGGCCCGGCGCCTGGTGCTCGTCACCGGCCACCGGCGCGAGAATTTCGGCGAAGGGTTCGAGAACATCTGCCGCGCCCTGGTGGAGCTTGCCCGCCGCCACGCCGACGTGGAAATCCTCTACCCGGTGCACCTGAATCCCAATGTGCAGGAACCGGTGAAGAGAATCCTCGGCGGGGAAGGGGCAGCCAACATCCACTTGATCGATCCGCTCG	11	5	0	0	Archaea	Euryarchaeota	Euryarchaeota	Euryarchaeota	Euryarchaeota	Euryarchaeota	NA
asv0056	AAATAAGCGGCGTGATAGTGTTCGATTTGCTGGCGGGGCAATGGGAAGGGACTACAGCACATCAGAGGAAGAGCATCGATGCGGTCAGGACAGGAACCCTTGTCTATTCGGCAATGAAAAAAGCCGCTTGCTTTGCCAACCCAGTGGCCC	0	15	0	0	Archaea	Euryarchaeota	Euryarchaeota	Euryarchaeota	Euryarchaeota	Euryarchaeota	NA
asv0057	AGCAGTTGTTTCCGCAGCTGCCGGATGTTCCGTTGCCTTTGCAACTGGAAACTCCAACGCCGGAATCAACGGATGGTACTTAAGCCAGATCCTACACAAAGAAACCCACAGCAGACTCGGTTTCTACGGTTACGACCTGCAGGACCAGTGTGGAGCATCCAACTCTCTCTCCATCAGGAGCGACGAAGGTTTGATCCACGAACTACGTGGTCCTA	0	15	0	0	Archaea	Euryarchaeota	Methanobacteria_mrtA	Methanobacteriales_mrtA	Methanobacteriaceae_mrtA	Methanobacterium_mrtA	Methanobacterium_sp_mrtA
asv0058	AGCTATCTGTGCTGCAGCATCTGGTTGTTCCACAGGATTTGCTACTGGAAACGCTCAGACTGCTCTTAAGTGGATGGTACCTATCAATGTACCTGCACAAAGAACAGCACAGCCGACTTGGGTTCTATGGTTACGACCTGCAGGACCAGTGTGGAGCATCCAACGTATTCTCCATCCGTGGAGACGAAGGATTACCACTGGAACTACGTGGAGCTA	0	0	0	14	Archaea	Euryarchaeota	Methanobacteria	Methanobacteriales	Methanobacteriaceae	Methanobacterium	NA
asv0059	AGGAGTTATCGCAGCAGCATCCGGTCTGTCTGTCGGTGTCGCAACAGCAAACTCCAACGCAGGTCTGAACGGATGGTACCTCTCCATGCTCATGCACAAGGAAGGCTGGTCACGTCTCGGATTCTTCGGATACGACCTGCAGGACCAGTGTGGTTCCACCAACTCACTCTCTGTCAGACCTGACGAGGGTTGTATCGGTGAATACCGTGGTCCAA	0	12	0	0	Archaea	Euryarchaeota	Methanomicrobia	Methanomicrobiales	Methanospirillaceae	Methanospirillum	Methanospirillum_hungatei
asv0060	TGCTGTAGTTGCTGCAGCATCTGGTTGTTCCACAGGATTCGCAACTGGAAACGGTCAAACTGGTTTAAGCGCATGGTATTTATCTATGTACTTACACAAAGAACAGCACTCCAGACTTGGTTTCTACGGTTACGACCTGCAGGACCAGTGTGGTGCATCCAACGTATTCTCCATCCGTGGAGACGAAGGATTACCAACTGAACTGCGAGGAGCTA	0	0	0	12	Archaea	Euryarchaeota	Methanobacteria	Methanobacteriales	Methanobacteriaceae	Methanobacterium	Methanobacterium_sp
asv0061	AGGAGTAATCGCAGCAGCATCCGGTCTCTCAACCGCAATTGCAACCGCCAACTCCAACGCTGGTCTGAACGGATGGTACCTCTCCATGCTCATGCACAAGGAAGGCTGGTCACGTCTCGGATTCTTCGGATACGACCTGCAGGACCAGTGTGGTTCCACCAACTCACTCTCTGTCAGACCTGACGAGGGTTGTATCGGTGAATACCGTGGTCCAA	0	11	0	0	Archaea	Euryarchaeota	Methanomicrobia	Methanomicrobiales	Methanospirillaceae	Methanospirillum	Methanospirillum_hungatei
asv0062	TGCAGTTGTTTCCGCAGCTGCCGGATGTTCCGTTGCATTTGCAACTGGAAACTCCAACGCAGGAATCAACGGATGGTACTTAAGCCAGATCCTACACAAAGAAACCCACAGCAGACTTGGTTTCTACGGTTACGACCTGCAGGACCAGTGTGGAGCATCCAACTCTCTCTCAATCAGGAGCGACGAAGGTTTAATCCACGAACTACGTGGTCCTA	0	10	0	0	Archaea	Euryarchaeota	Methanobacteria_mrtA	Methanobacteriales_mrtA	Methanobacteriaceae_mrtA	Methanobacterium_mrtA	NA
asv0063	AGCAGTTGTTTCCGCAGCTGCCGGATGTTCCGTTGCATTTGCAACTGGAAACTCCAACGCCGGAATCAACGGATGGTACTTAAGCCAGATCCTACACAAAGAAACCCACAGCAGACTCGGTTTCTACGGTTACGACCTGCAGGACCAGTGTGGAGCATCCAACTCTCTCTCCATCAGGAGCGACGAAGGTTTGATCCACGAACTACGTGGTCCTA	0	9	0	0	Archaea	Euryarchaeota	Methanobacteria_mrtA	Methanobacteriales_mrtA	Methanobacteriaceae_mrtA	Methanobacterium_mrtA	Methanobacterium_sp_mrtA
asv0064	CGGTGTGCTCGCCGCTGCCTGCGGTCTGACCTGTTCGATCGCCACCGGGAACTCCAATGCCGGTCTGAACGGCTGGTACCTGTGCATGCTCATGCACAAGGAAGGCTGGTCACGGCTCGGGTTCTTCGGCTACGACCTGCAGGACCAGTGCGGTTCCGCAAACTCGCTCGCTGTCAGGCCGGACGAGGGTGCAATCGGAGAGTTCCGTGGACCGA	0	9	0	0	Archaea	Euryarchaeota	Methanomicrobia	Methanomicrobiales	Methanomicrobiales	Methanomicrobiales	NA
asv0065	CACCGTCGCGGCCGCTTCCACCGGTATCGCCGGTGCAATGGCCACCGGTGTCGCAGACTGCGGTCTGAACTGCTGGTACTACTCCATGCTCGAGCACAAGGAGAGGACCGGAAGGCTCGGATTCTACGGATACGACCTCCAGGACCAGTGCGGTTCCGCTAACTCCTTCGCCTACAGATCCGACGAGGGTCTGCCGATGGAAGGCCGCGGACCGA	0	8	0	0	Archaea	Euryarchaeota	Thermoplasmata	Methanomassiliicoccales	Methanomassiliicoccales	Methanomassiliicoccales	NA
asv0066	CGCTGTTGCAGCTGCAGCAGCTGGATGTTCCACAGCCTTCGCAACAGGAAACTCAAACGCAGGTATCAACGGATGGTACCTCAGCCAGATACTCCACAAGGAGGCCCACAGCAGGCTCGGATTCTACGGATACGACCTGCAGGACCAGTGCGGTGCATCCAACTCCCTCTCAATCAGGAGCGACGAGGGTCTCATACACGAACTCCGTGGACCTA	0	0	0	8	Archaea	Euryarchaeota	Methanobacteria_mrtA	Methanobacteriales_mrtA	Methanobacteriaceae_mrtA	Methanothermobacter_mrtA	Methanothermobacter_thermautotrophicus_mrtA
asv0067	AACATGCATCTCTGCAGCAGCCGGTACAAGTGTAGCTATGGCAACTGGTAATGCTCAAGCTGGTCTTTCAGCATGGTATCTTGCATGTAATGTACACAAAGAGCAGATGGGAAGATTTGGATTCTACGGATACGATCTTCAGGATCAGATTGGTGCAGCAAACACATTCTCATACAGATCTGATGAAGGTTTACCATTCGAGCTTAGAGGAGGTA	0	7	0	0	Archaea	Euryarchaeota	Euryarchaeota	Euryarchaeota	Euryarchaeota	Euryarchaeota	NA
asv0068	ATCCATTGTTGCAGCCGCAGCAGGAGCTTCAACCGCAATGGCAACTGGAAACGCTCAAACTGGACTAAGCGCATGGTACTTATCCATGTACTTACACAAAGAACAGCACTCCAGACTTGGGTTCTATGGTTACGACCTGCAGGACCAGTGTGGTGCATCCAACGTGTTCTCAATTAGGAACGACGAAGGATTACCAACTGAACTGAGAGGAGCTA	0	7	0	0	Archaea	Euryarchaeota	Methanobacteria	Methanobacteriales	Methanobacteriaceae	Methanobacterium	Methanobacterium_sp
asv0069	CGCAGTTGCAGCAGCTGCAGCAGGATGTTCCACAGGATTCGCAACTGGTAACGCTCAGACAGGTTTAAGCGCATGGTACTTATCCATGTACTTACACAAAGAACAGCACTCACGTCTTGGTTTCTACGGATACGACCTTCAGGATCAGTGTGGTGCATCCAACGTATTCTCCATCAGAGGAGACGAAGGATTACCACTTGAACTCAGGGGACCAA	0	0	7	0	Archaea	Euryarchaeota	Methanobacteria	Methanobacteriales	Methanobacteriaceae	Methanobacterium	Methanobacterium_aggregans
asv0070	TGCAGTTGTTTCCGCAGCAGCAGGATGTTCCGTTGCATTCGCAACCGGAAACTCCAACGCAGGAATCAACGGATGGTACTTAAGCCAGATTCTACACAAAGAAGCTCACAGCAGACTCGGTTTCTACGGTTACGACCTGCAGGACCAGTGTGGAGCATCCAACTCTCTCTCCATCAGGAGCGACGAAGGATTAATCCACGAATTACGTGGTCCTA	0	0	6	0	Archaea	Euryarchaeota	Methanobacteria_mrtA	Methanobacteriales_mrtA	Methanobacteriaceae_mrtA	Methanobacterium_mrtA	Methanobacterium_formicicum_mrtA
asv0071	TGCAGTTGTTTCCGCTGCTGCAGGATGTTCAGTTGCCTTTGCAACCGGAAATTCCAACGCAGGGATCAACGGATGGTATTTAAGTCAAATCCTCCACAAAGAAACCCACAGCAGACTTGGTTTCTACGGTTACGACTTGCAAGACCAGTGCGGAGCATCCAACTCCCTATCCATCAGGAGTGATGAAGGTTTGATCCACGAATTACGTGGCCCTA	0	0	0	6	Archaea	Euryarchaeota	Methanobacteria_mrtA	Methanobacteriales_mrtA	Methanobacteriaceae_mrtA	Methanobacterium_mrtA	Methanobacterium_palustre_mrtA
asv0072	AACTGTGCTCGCAGCCGCAGCCGGTGTTGCCTGCTCACTTGCAACCGCAAACGCAAACGCTGGTCTATCTGGCTGGTACCTCTCCATGTACCTGCACAAGGAAGCATGGGGCAGACTCGGATTCTTCGGTTTCGACCTGCAGGATCAGTGTGGTGCCACAAATGTTCTGTCCTACCAGGGCGACGAAGGTCTCCCAGACGAACTCCGTGGTCCAA	5	0	0	0	Archaea	Euryarchaeota	Methanomicrobia	Methanosarcinales	Methanosarcinaceae	Methanosarcina	Methanosarcina_barkeri
asv0073	CGGTGTCATCGCCGCTGCATCGGGTCTCTCGACCTCGATTGCAACCGGGAACTCCAACGCTGGCCTGAACGGCTGGTACCTCTCCATGCTCCTCCACAAGGAGGGCTGGTCACGTCTCGGGTTCTTCGGCTACGACCTCCAGGACCAGTGCGGTTCCGCGAACTCACTCTCCATCCGTGGAGACGAGGGCGCGATCGGCGAGATCCGCGGACCGA	0	5	0	0	Archaea	Euryarchaeota	Methanomicrobia	Methanomicrobiales	Methanomicrobiaceae	Methanoculleus	Methanoculleus_sp
asv0074	TGCAGTTGTTTCTGCAGCTGCTGGATGTTCAACAGCATTCGCCACTGGAAACTCCAATGCGGGGATCAACGGATGGTATCTAAGCCAGATACTGCATAAAGAAGCCCACAGTAGACTTGGATTCTATGGGTACGACCTGCAGGACCAGTGTGGAGCATCCAATTCACTCTCAATCAGGAGCGATGAAGGTCTGATCCATGAACTACGTGGACCTA	0	5	0	0	Archaea	Euryarchaeota	Methanobacteria_mrtA	Methanobacteriales_mrtA	Methanobacteriaceae_mrtA	Methanobacteriaceae_mrtA	NA
asv0075	CGCAGTCGTTGCAGCTGCAGCTGGATGTTCCACAGCCTTCGCAACAGCAAATGCCCAGACAGGTCTCAGCGGATGGTACCTCTCAATGTACCTGCACAAGGAGCAGCACTCCAGGCTCGGATTCTACGGTTACGACCTCCAGGACCAGTGTGGTGCATCCAACGTCTTCTCAATAAGGGGCGACGAGGGACTGCCACTGGAGCTTCGTGGACCTA	0	4	0	0	Archaea	Euryarchaeota	Methanobacteria	Methanobacteriales	Methanobacteriaceae	Methanothermobacter	Methanothermobacter_thermautotrophicus
asv0076	ATCCATTGTTGCAGCCGCAGCAGGATGTACAACCGCAATGGCAACTGGAAACGCTCAAACTGGACTAAGCGCATGGTATTTATCCATGTACTTACACAAAGAACAGCACTCCAGACTTGGATTCTACGGTTACGACTTGCAGGACCAGTGTGGTGCATCCAACGTGTTCTCAATTAGGAACGACGAAGGATTACCAACTGAACTGAGAGGAGCTA	0	0	4	0	Archaea	Euryarchaeota	Methanobacteria	Methanobacteriales	Methanobacteriaceae	Methanobacterium	Methanobacterium_sp
asv0077	TTCTGTTATTTCAGCGGCAGCTGGTTGTTCCACTGCATTCGCTACTGGTAATGCTCAAACTGGTTTAAGTGCATGGTACTTAGGTATGTACTTACACAAAGAACAACATTCCAGATTAGGTTTCTACGGATACGATTTACAAGATCAATGTGGTGCAGCTAACGTATTCTCCATCAGAAATGATGAAGGTTTACCACTCGAAATGAGAGGACCAA	0	0	4	0	Archaea	Euryarchaeota	Methanobacteria	Methanobacteriales	Methanobacteriaceae	Methanobrevibacter	Methanobrevibacter_smithii
asv0078	ATCTATTGTTGCAGCCGCAGCAGGATGTTCAACTGCATTCGCTACTGGAAACGCTCAGACCGGTCTAAGTGGATGGTACTTATCCATGTACTTACACAAAGAACAGCACAGTCAGACTTGGTTTCTATGGTTACGACCTGCAGGACCAGTGTGGTGCATCCAACGTATTCTCCATCCGTGGAGACGAAGGATTACCACTGGAACTACGTGGAGCTA	0	0	0	4	Archaea	Euryarchaeota	Methanobacteria	Methanobacteriales	Methanobacteriaceae	Methanobacterium	Methanobacterium_sp
asv0079	CACCGTCGCTGCCGCCGCCACCGGTATCGGCTGCGCGATGGCCACCGGCAACGCCGACTTCGGTGTCAACGGCTGGTATCTGTCCATGCTCCAGCACAAGGAGAGGCACGGACGCCTTGGCTTCTACGGCTACGACCTGCAGGACCAGTGCGGTTCCGCCAACTCGTTCGCCTACAGGAGCGACGAGGGCCTGCCCTTCGAGCTCAGGGGCCCCA	0	2	0	0	Archaea	Euryarchaeota	Thermoplasmata	Methanomassiliicoccales	Methanomassiliicoccaceae	Methanomassiliicoccus	Methanomassiliicoccus_luminyensis
asv0080	CGCCGTTGTTTCTGCTGCAGCCGGGTGTTCGGTTGCCTTCGCCACAGGAAATTCCAACGCCGGAATCAATGGATGGTACCTGAGTCAGATCTTACACAAGGAAACCCACAGCCGACTTGGTTTCTATGGCTACGACCTGCAGGACCAGTGCGGAGCATCCAACTCCCTCTCCATCAGAAGCGATGAAGGTCTCATCCACGAACTACGTGGTCCTA	0	2	0	0	Archaea	Euryarchaeota	Methanobacteria_mrtA	Methanobacteriales_mrtA	Methanobacteriaceae_mrtA	Methanobacterium_mrtA	NA
asv0081	CTCCTCACCTCGGAAGACGAGGTGATAGCCGTGCTCGGCTCATCATTTCCGGCCTTTTTTCACAACGTTGCACCGGGCAAACTGGTGGCCGGCCTCAAGCGGATCGGCTTCCGCCAAGTCCACGAAGGGGCCTACGGCGCTGAACTGATTGCCGGGGACTATGCCCGCATCACCGGCGACAACGACCGGACCCACATTTCGTCCCACTGCCCGGCCATCGTCGACCTTATCGAACGAC	0	2	0	0	Archaea	Euryarchaeota	Euryarchaeota	Euryarchaeota	Euryarchaeota	Euryarchaeota	NA
asv0082	ATCCATTGTTGCAGCCGCAGCAGGATGTTCAACTGCATTCGCTACTGGAAACGCTCAGACCGGTCTAAGTGGATGGTACTTATCCATGTACTTACACAAAGAACAGCACTCCAGACTTGGTTTCTACGGTTACGATCTGCAGGACCAGTGTGGTGCATCCAACGTATTCTCCATCCGTGGAGACGAAGGTTTGATCCACGAACTACGTGGTCCTA	0	0	1	0	Archaea	Euryarchaeota	Methanobacteria	Methanobacteriales	Methanobacteriaceae	Methanobacterium	Methanobacterium_formicicum
