# Supplementary material for: Bioelectrochemical methanation by utilization of steel mill off-gas in a two-chamber microbial electrolysis cell
Source: Front Bioeng Biotechnol. 2022 Sep 9;10:972653. doi: 10.3389/fbioe.2022.972653 (PMC9500408; doi:10.3389/fbioe.2022.972653)
Supplement: Supplementary file 3 [file Table4.xlsx]

## Sheet: Figure 5 and 6
Table S4. The enriched microbial communities of anode and cathode biofilms in MECs. Supplementary data to Figures 5B,C and 6B,C.
BACTERIA
Class	MEC1 bioanode	MEC2 bioanode	MEC1 biocathode	MEC2 biocathode
Bacteroidia	7.96284	5.37576	9.33373	4.46938
Campylobacteria	0	0	5.91057	6.60291
Clostridia	6.93374	8.97893	7.44448	45.2946
Desulfuromonadia	64.5856	72.6349	0	0
Desulfovibrionia	0	0	39.2893	17.2154
Gammaproteobacteria	4.78783	0	0	3.06542
Negativicutes	13.2467	5.40297	0	0
Synergistia	0	3.4801	36.8197	20.2072
Others	2.48333	4.12737	1.20225	3.14512
Family
Acidaminococcaceae	12.9272	5.28701	0	0
Alcaligenaceae	4.31096	0	0	0
Desulfovibrionaceae	0	0	39.2893	17.2154
Dysgonomonadaceae	3.58778	3.89781	0	0
Geobacteraceae	64.5856	72.6349	0	0
Helicobacteraceae	0	0	3.28694	6.60291
Lentimicrobiaceae	0	0	6.06455	0
Oscillospiraceae	5.86191	5.29411	0	0
Peptostreptococcaceae	0	0	4.03317	41.7878
Synergistaceae	0	3.4801	36.8197	20.2072
Others	8.72651	9.4061	10.5064	14.1867
Genus
Acetoanaerobium	0	0	4.03317	41.7878
Acidaminococcaceae	3.62602	0	0	0
Castellaniella	4.31096	0	0	0
Desulfovibrio	0	0	39.2893	17.2154
Geobacter	64.5856	72.4858	0	0
Lentimicrobium	0	0	6.06455	0
Oscillibacter	4.18611	0	0	0
Petrimos	2.99506	3.89781	0	0
Phascolarctobacterium	9.30123	5.28701	0	0
Syner-01	0	0	22.6769	12.6724
Synergistaceae	0	0	14.1427	7.39991
Wolinella	0	0	3.28694	6.60291
Others	10.995	18.3294	10.5064	14.3216
METHANOGENIC ARCHAEA
Class	MEC1 bioanode	MEC2 bioanode	MEC1 biocathode	MEC2 biocathode
Methanobacteria	67.1851	7.49842	52.9396	59.1853
Methanomicrobia	22.2395	88.2236	0	0
Others	10.5754	4.27795	47.0604	40.8147
Family
Methanobacteriaceae	67.1851	7.49842	52.9396	59.1853
Methanocorpusculaceae	12.2862	88.1769	0	0
Methanosaetaceae	9.17574	0	0	0
Others	11.353	4.3247	47.0604	40.8147
Genus
Methanobacterium	67.1851	7.45799	52.4563	55.7527
Methanobrevibacter	0	0	0	3.43264
Methanocorpusculum	12.2862	88.1769	0	0
Methanosaeta	9.17574	0	0	0
Others	11.353	4.36513	47.5437	40.8147
