# Supplementary material for: Bioelectrochemical methanation by utilization of steel mill off-gas in a two-chamber microbial electrolysis cell
Source: Front Bioeng Biotechnol. 2022 Sep 9;10:972653. doi: 10.3389/fbioe.2022.972653 (PMC9500408; doi:10.3389/fbioe.2022.972653)
Supplement: Supplementary file 4 [file Table1.XLSX]

## Sheet: primers
Table S1. Sequences of qmcrA‐F primer (Denman et al. 2007) and mcrA-rev (Steinberg and Regan 2008) used for amplification of the mcrA gene with Illumina overhang adapter sequences.
Names	Illumina adapter	Main primer
qmcrA‐F	5′-TCGTCGGCAGCGTCAGATGTGTATAAGAGACAG	ACTTCGGTGGATCDCARAGRGC-3′
mcrA-rev	5′-GTCTCGTGGGCTCGGAGATGTGTATAAGAGACAG	CGTTCATBGCGTAGTTVGGRTAGT-3′
